# Supplementary material for: Artesunate Inhibits Metastatic Potential in Cisplatin-Resistant Bladder Cancer Cells by Altering Integrins
Source: Cells. 2025 Apr 10;14(8):570. doi: 10.3390/cells14080570 (PMC12026051; doi:10.3390/cells14080570)
Supplement: Supplementary file 1 [file cells-14-00570-s001.zip]

Archive with 1 entries (1 files):
- cells-3515190-supplementary.pdf
